# Supplementary material for: New Methods for Inferring the Distribution of Fitness Effects for INDELs and SNPs
Source: Mol Biol Evol. 2018 Apr 4;35(6):1536–46. doi: 10.1093/molbev/msy054 (PMC5967470; doi:10.1093/molbev/msy054)
Supplement: Supplementary Data [file msy054_supp.zip]

Archive with 6 entries (6 files):
- cpl-natbib.sty
- crop.sty
- epstopdf.sty
- fig1.pdf
- MBE.cls
- supplement_v2.docx
